# Supplementary material for: A Biomimetic NAC-Loaded PCL/Modified Chitosan/dECM Fibrous Scaffold for Accelerating Diabetic Wound Healing and Minimizing Scarring
Source: Polymers (Basel). 2026 Feb 20;18(4):525. doi: 10.3390/polym18040525 (PMC12944638; doi:10.3390/polym18040525)
Supplement: Supplementary file 1 [file polymers-18-00525-s001.zip]

Archive with 1 entries (1 files):
- polymers-4148764-supplementary.pdf
